# Supplementary material for: Two new species of Meropidia Hippa & Thompson, 1983 (Diptera, Syrphidae) from the Andes Mountains
Source: Zookeys. 2013 Oct 2;(338):55–65. doi: 10.3897/zookeys.338.6093 (PMC11331625; doi:10.3897/zookeys.338.6093)
Supplement: XML Treatment for Meropidia nitida [file zookeys.338.6093-treatment1.xml]

<!DOCTYPE tp:taxon-treatment
  PUBLIC "-//TaxonX//DTD Taxonomic Treatment Publishing DTD v0 20100105//EN" "tax-treatment-NSO.dtd">
<tp:taxon-treatment xmlns:tp="http://www.plazi.org/taxpub"><tp:treatment-meta><mixed-citation publication-type="journal"><person-group><name><surname>Morales</surname><given-names>Mírian N.</given-names></name><name><surname>Ståhls</surname><given-names>Gunilla</given-names></name><name><surname>Hippa</surname><given-names>Heikki</given-names></name></person-group><article-title>Two new species of <italic>Meropidia</italic> Hippa &amp; Thompson, 1983
          (Diptera, Syrphidae) from the Andes Mountains</article-title><source>Zookeys</source><day>2</day><month>10</month><year>2013</year><volume>2013</volume><issue>338</issue><fpage>55</fpage><lpage>65</lpage><pub-id pub-id-type="doi">10.3897/zookeys.338.6093</pub-id></mixed-citation></tp:treatment-meta><tp:nomenclature><tp:taxon-name>
            <object-id xmlns:xlink="http://www.w3.org/1999/xlink" content-type="arpha" xlink:type="simple">F2BF479B-6312-327A-01CA-2C1791547740</object-id>
            <tp:taxon-name-part taxon-name-part-type="genus">Meropidia</tp:taxon-name-part>
            <tp:taxon-name-part taxon-name-part-type="species">nitida</tp:taxon-name-part>
            <object-id xmlns:xlink="http://www.w3.org/1999/xlink" xlink:type="simple">http://zoobank.org/791B17B7-CC3C-4413-A750-8EDD936EBF7C</object-id>
            <object-id xmlns:xlink="http://www.w3.org/1999/xlink" xlink:type="simple">http://species-id.net/wiki/Meropidia_nitida</object-id>
          </tp:taxon-name><tp:taxon-authority>Morales</tp:taxon-authority><tp:taxon-status xmlns:xlink="http://www.w3.org/1999/xlink" xlink:type="simple">sp. n.</tp:taxon-status><xref ref-type="fig" rid="F1">Figs 1–8</xref></tp:nomenclature><tp:treatment-sec sec-type="Type specimens"><title>Type specimens.</title><p>HOLOTYPE. Adult female, missing left midleg. Deposited at AMNH, New York City, USA.
            Type locality: BOLIVIA. Labels (<xref ref-type="fig" rid="F1">Figs 6–8</xref>) “BOLIVIA:
            Sta Cruz Dept. / Caballero Prov., PN Amboró / <named-content xmlns:xlink="http://www.w3.org/1999/xlink" content-type="dwc:verbatimCoordinates" xlink:type="simple">17°50.124'S,
              64°23.454'W</named-content> / 2070 m, X.18–19.2001 / S. Spector &amp; J. Ledezma /
            mallaise ‘sic’ trap”; “COBIMI0011824”; “HOLOTYPE / <italic><tp:taxon-name>Meropidia
                nitida</tp:taxon-name></italic>/ Morales, 2013”.</p><p><bold>Paratype.</bold> Adult female. BOLIVIA. Deposited at AMNH, New York City, USA.
            Labels: same data as Holotype; “COBIMI0011826”; “PARATYPE /
                <italic><tp:taxon-name>Meropidia nitida</tp:taxon-name></italic>/ Morales,
            2013”.</p></tp:treatment-sec><tp:treatment-sec sec-type="Description"><title>Description.</title><p>Adult female. Body size: 9–10.5 mm</p><p><bold>Head</bold>. Face shiny black medially, becoming brownish to yellowish laterally,
            white pollinose laterally to bases of antenna, yellow pilose on pollinose area (<xref ref-type="fig" rid="F1">Figs 1</xref>, <xref ref-type="fig" rid="F1">5</xref>), with a
            subdeveloped tubercle on inferior half (<xref ref-type="fig" rid="F1">Fig. 5</xref>);
            gena shiny black, white pollinose and yellow pilose posteriorly (<xref ref-type="fig" rid="F1">Fig. 5</xref>); facial stripes brown pollinose, with short yellow pile;
            lunula dark brown; frons shiny black in an anterior triangular area (<xref ref-type="fig" rid="F1">Figs 1</xref>, <xref ref-type="fig" rid="F1">2</xref>), with
            brownish pile which became yellowish on their apexes, yellow pollinose elsewhere, sparse
            medially, intermixed with brownish and yellow pile; ocelli yellowish; ocellar triangle
            slightly isosceles obtuse (<xref ref-type="fig" rid="F1">Fig. 2</xref>); occiput dark,
            yellowish pollinose dorsally, white pollinose elsewhere (<xref ref-type="fig" rid="F1">Fig. 5</xref>), brownish and yellowish pilose dorsally, light yellow pilose
            elsewhere. <italic>Antenna</italic>. Scape and pedicel 2× longer than broad, dark brown
              (<xref ref-type="fig" rid="F1">Fig. 1</xref>); arista dark brown, except apex reddish,
            with very short vestiture, downy; distance between antenna approximately 1.5 times its
            basal diameter (<xref ref-type="fig" rid="F1">Figs 1</xref>, <xref ref-type="fig" rid="F1">2</xref>).</p><fig id="F1" position="float" orientation="portrait"><label>Figures 1–8.</label><caption><p><italic><tp:taxon-name>Meropidia nitida</tp:taxon-name></italic> Morales, sp.
                n.,Holotype. <bold>1</bold> head, anterior view <bold>2</bold> head, dorsal view
                  <bold>3</bold> habitus dorsal <bold>4</bold> abdomen, dorsal view <bold>5</bold>
                habitus lateral <bold>6–8</bold> labels.</p></caption><graphic xmlns:xlink="http://www.w3.org/1999/xlink" xlink:href="ZooKeys-338-055-g001.jpg" position="float" orientation="portrait" xlink:type="simple" id="oo_22751.jpg"><uri content-type="original_file" xlink:type="simple">https://binary.pensoft.net/fig/22751</uri></graphic></fig><p><bold>Thorax</bold>. Postpronotum yellow, densely pale pollinose and yellow pilose;
            scutum black, golden pollinose on lateral margins and on transverse suture, four
            longitudinal pale pollinose vittae extending in front of scutellum (<xref ref-type="fig" rid="F1">Fig. 3</xref>), long yellow pilose (<xref ref-type="fig" rid="F1">Fig.
              5</xref>); scutellum yellowish, with longer yellow pile than scutum (<xref ref-type="fig" rid="F1">Figs 3</xref>, <xref ref-type="fig" rid="F1">4</xref>), with
            scattered brownish pile on margin. Postalar callus with longer pile than scutum pile, as
            long as in scutellum, anterodorsal edge with long pile on posterior half, postalar wall
            bare. Calypter, haltere, plumula and spiracles yellow. Pleura dark brown, sparsely pale
            pollinose, except densely pollinose on posterior anepisternum, dorsal part of
            katepisternum and anterior anepimeron. Proepimerum, posterior anepisternum, anterior
            anepimeron and katatergum yellow pilose; pile of posterior anepisternum and anterior
            anepimeron somewhat produced posteriorly. Katepisternum mostly yellow pilose, except a
            few dark brown pile ventrally; metasternum black pilose.</p><p><italic>Legs</italic>: simple, coxae and trochanters dark brown, mostly yellow pilose,
            intermixed with brownish pile. Pro and mesofemora brownish on basal half and yellow on
            apical half, yellow pilose, with longer pile ventrally; metafemur mostly dark brown, but
            apically yellow (<xref ref-type="fig" rid="F1">Fig. 5</xref>), yellow pilose, ventral
            pile shorter than anterior and posterior surfaces, but longer than dorsal surface,
            longest pile on anterior and posterior surfaces erect, tilted apically elsewhere. Tibiae
            yellow, except metatibia slightly brownish medially (<xref ref-type="fig" rid="F1">Fig.
              5</xref>), yellow pilose. Metatarsus dark brown (<xref ref-type="fig" rid="F1">Fig.
              5</xref>), mostly brownish pilose, with few scattered yellow pile on anterior and
            posterior surfaces; pro and mesotarsus brown, lighter than metatarsus, yellow
            pilose.</p><p><italic>Wing</italic>: completely microtrichose; vein CuP long, almost reaching the
            level of posterior apex of cell bm (<xref ref-type="fig" rid="F1">Fig. 5</xref>); alula
            shorter than anal lobe;</p><p><bold>Abdomen.</bold> Tergum I black (<xref ref-type="fig" rid="F1">Figs 3</xref>,
              <xref ref-type="fig" rid="F1">4</xref>), lateral corners brownish yellow, with long
            yellow erect pile laterally, shortest black tilted backward pile elsewhere; tergum II
            mostly black, with yellow pile on the yellow maculae region (<xref ref-type="fig" rid="F1">Figs 3</xref>, <xref ref-type="fig" rid="F1">4</xref>), laterally they are
            erect and longer, on anteromedial 1/3 yellow pilosity tilted backward, pile black and
            tilted backward elsewhere, scattered pale pollinose on anterior half; tergum III mostly
            black, with yellow pile on lateral corners and on the yellow macula region (<xref ref-type="fig" rid="F1">Figs 3</xref>, <xref ref-type="fig" rid="F1">4</xref>), black,
            posteriorly inclined pile elsewhere, whitish pollinose on anterior half; tergum IV black
              (<xref ref-type="fig" rid="F1">Figs 3</xref>, <xref ref-type="fig" rid="F1">4</xref>),
            black pilose, except white pilose on anterior corners, whitish pollinosity forming two
            anterior triangular–like macula. Sterna dark brown, slightly pale pollinose; sterna
            I–III yellow pilose, IV yellow pilose intermixed with brownish pile; sternum V brownish
            pilose.</p></tp:treatment-sec><tp:treatment-sec sec-type="Comments"><title>Comments.</title><p>The holotype has four stigmatic crossveins on the left wing and five on the right; in
            the paratype there are six stigmatic crossveins on both wings. Only type material is
            known.</p></tp:treatment-sec></tp:taxon-treatment>
