# Supplementary material for: Two new species of Meropidia Hippa & Thompson, 1983 (Diptera, Syrphidae) from the Andes Mountains
Source: Zookeys. 2013 Oct 2;(338):55–65. doi: 10.3897/zookeys.338.6093 (PMC11331625; doi:10.3897/zookeys.338.6093)
Supplement: XML Treatment for Meropidia flavens [file zookeys.338.6093-treatment2.xml]

<!DOCTYPE tp:taxon-treatment
  PUBLIC "-//TaxonX//DTD Taxonomic Treatment Publishing DTD v0 20100105//EN" "tax-treatment-NSO.dtd">
<tp:taxon-treatment xmlns:tp="http://www.plazi.org/taxpub"><tp:treatment-meta><mixed-citation publication-type="journal"><person-group><name><surname>Morales</surname><given-names>Mírian N.</given-names></name><name><surname>Ståhls</surname><given-names>Gunilla</given-names></name><name><surname>Hippa</surname><given-names>Heikki</given-names></name></person-group><article-title>Two new species of <italic>Meropidia</italic> Hippa &amp; Thompson, 1983
          (Diptera, Syrphidae) from the Andes Mountains</article-title><source>Zookeys</source><day>2</day><month>10</month><year>2013</year><volume>2013</volume><issue>338</issue><fpage>55</fpage><lpage>65</lpage><pub-id pub-id-type="doi">10.3897/zookeys.338.6093</pub-id></mixed-citation></tp:treatment-meta><tp:nomenclature><tp:taxon-name>
            <object-id xmlns:xlink="http://www.w3.org/1999/xlink" content-type="arpha" xlink:type="simple">833E2855-7883-5A67-9915-5B14D8558E1C</object-id>
            <tp:taxon-name-part taxon-name-part-type="genus">Meropidia</tp:taxon-name-part>
            <tp:taxon-name-part taxon-name-part-type="species">flavens</tp:taxon-name-part>
            <object-id xmlns:xlink="http://www.w3.org/1999/xlink" xlink:type="simple">http://zoobank.org/5B54C6D3-4E88-4DD3-A585-810EB9DED488</object-id>
            <object-id xmlns:xlink="http://www.w3.org/1999/xlink" xlink:type="simple">http://species-id.net/wiki/Meropidia_flavens</object-id>
          </tp:taxon-name><tp:taxon-authority>Hippa &amp; Ståhls</tp:taxon-authority><tp:taxon-status xmlns:xlink="http://www.w3.org/1999/xlink" xlink:type="simple">sp. n.</tp:taxon-status><xref ref-type="fig" rid="F2">Figs 9–15</xref></tp:nomenclature><tp:treatment-sec sec-type="Type specimen"><title>Type specimen.</title><p>HOLOTYPE. Adult female, in good condition, except arista missing. Postabdominal
            segments V and beyond removed and placed in plastic vial on the same pin as the
            specimen. Deposited at NMNH, Paris, France. Type locality: COLOMBIA. Labels (<xref ref-type="fig" rid="F2">Figs 13–15</xref>) “<italic>Bogota</italic> /
              <italic>October</italic> / <italic>1892</italic>”; “<italic>This lable</italic> ‘sic’/
              <italic>made by</italic> / <italic>Hippa</italic> / <italic>1984</italic>”; “HOLOTYPE
            / <italic><tp:taxon-name>Meropidia flavens</tp:taxon-name></italic> / Hippa &amp;
            Ståhls, 2013”.</p></tp:treatment-sec><tp:treatment-sec sec-type="Description"><title>Description.</title><p>Adult female. Body size: 11 mm</p><p><bold>Head.</bold> Elliptical in frontal view, (<xref ref-type="fig" rid="F2">Fig.
              11</xref>); face with a subdeveloped tubercle on inferior half (<xref ref-type="fig" rid="F2">Fig. 10</xref>), shiny yellow medially, with brown U-shaped shiny area
            surrounding tubercle (<xref ref-type="fig" rid="F2">Fig. 9</xref>), yellowish pollinose
            elsewhere, yellow pilose on pollinose areas; gena densely pale pollinose and long yellow
            pilose (<xref ref-type="fig" rid="F2">Fig. 10</xref>); facial stripes brownish, short,
            matte, pale pollinose and pilose; lunula yellow, frontal area above lunula dark brown
              (<xref ref-type="fig" rid="F2">Fig. 9</xref>), bare, brownish pilose; frons broad,
            densely yellowish pollinose and long pale pilose, antero-medial roundish and ocellar
            area bare; ocellar triangle slightly isosceles obtuse (<xref ref-type="fig" rid="F2">Fig. 11</xref>), brownish long pilose; occiput densely pale pollinose, pale pilose,
            with some short black pile. <italic>Antenna</italic>: Scape brownish, 2× longer than
            broad, short dark pilose dorsally; pedicel brownish about 2.5–3× longer than broad, with
            short dark pile dorsally and ventrally; basoflagellomere darkbrown, shorter than high
              (<xref ref-type="fig" rid="F2">Figs 9</xref>, <xref ref-type="fig" rid="F2">10</xref>); distance between antenna approximately twice its basal diameter (<xref ref-type="fig" rid="F2">Fig. 9</xref>).</p><fig id="F2" position="float" orientation="portrait"><label>Figures 9–15.</label><caption><p><italic><tp:taxon-name>Meropidia flavens</tp:taxon-name></italic> Hippa &amp;
                Ståhls, sp. n., Holotype <bold>9</bold> head, anterior view <bold>10</bold> head,
                lateral vie <bold>11</bold> habitus dorsa <bold>12</bold> habitus lateral
                  <bold>13–15</bold> labels.</p></caption><graphic xmlns:xlink="http://www.w3.org/1999/xlink" xlink:href="ZooKeys-338-055-g002.jpg" position="float" orientation="portrait" xlink:type="simple" id="oo_22754.jpg"><uri content-type="original_file" xlink:type="simple">https://binary.pensoft.net/fig/22754</uri></graphic></fig><p><bold>Thorax</bold>. Postpronotum yellow, densely pale pollinose and yellow pilose;
            scutum blackish, with four broad, longitudinal pale pollinose vittae extending to
            transverse pollinose area in front of scutellum (<xref ref-type="fig" rid="F2">Fig.
              11</xref>), long pale pilose, pale pollinose around transverse suture; anterodorsal
            edge of postalar callus with long pile on posterior half; scutellum yellowish (<xref ref-type="fig" rid="F2">Fig. 11</xref>), long pale pilose, margin with pale pilosity
            with apex becoming browner, pile as long as scutellum. Calypters yellow with yellow
            marginal pilosity. Haltere yellow. Pleura brownish, slightly pollinose, except densely
            pale pollinose on posterior anepisternum, dorsal katepisternum and katepimeron.
            Propleura, posterior anepisternum, dorsal and ventral katepisternum, anepimeron with
            long yellow pilosity, katatergum with shorter yellow pilosity; metasternum black
            pilose.</p><p><italic>Legs</italic>: simple, metafemur straight; yellow, except for coxae and
            trochanters brown (<xref ref-type="fig" rid="F2">Fig. 12</xref>), femora narrowly brown
            antero-basally, and metatarsal segments 1–4 dark brown (<xref ref-type="fig" rid="F2">Figs 11</xref>, <xref ref-type="fig" rid="F2">12</xref>).</p><p><italic>Wing</italic>:completely microtrichose; slightly brownish along veins, wing
            veins brownish-yellow; four stigmatic crossveins; vein CuP long, almost reaching the
            level of posterior apex of cell bm (<xref ref-type="fig" rid="F2">Fig. 11</xref>); alula
            shorter than anal lobe.</p><p><bold>Abdomen</bold>. Tergum I yellow (<xref ref-type="fig" rid="F2">Fig. 11</xref>),
            yellow pilose anteriorly, black short pilose posteriorly; tergum II yellow with brown
            spot antero-medially and posterior brownish stripe (<xref ref-type="fig" rid="F2">Fig.
              11</xref>), with long yellow pile at anterior corners and triangular area with short
            black pile; tergum III with antero-lateral corners broadly yellow (<xref ref-type="fig" rid="F2">Fig. 11</xref>) and with yellow pile, with posterior brownish stripe with
            short black pile; tergum IV brown with antero-lateral corners yellow (<xref ref-type="fig" rid="F2">Fig. 12</xref>) with short black pile. Sterna brownish, long
            pale pilose; sternum II with lateral areas yellow.</p></tp:treatment-sec><tp:treatment-sec sec-type="Comments"><title>Comments.</title><p>Only type known.</p></tp:treatment-sec></tp:taxon-treatment>
